# Supplementary material for: CRISPR/Cas9-based knockout of BnaLYK compromises pattern-triggered immunity and resistance to Sclerotinia sclerotiorum in Brassica napus
Source: BMC Plant Biol. 2026 Apr 13;26:665. doi: 10.1186/s12870-025-07823-w (PMC13072592; doi:10.1186/s12870-025-07823-w)
Supplement: Supplementary file 1 — Supplementary Material 1. [file 12870_2025_7823_MOESM1_ESM.xlsx]

## Sheet: Sheet1
No.	Primer sequence	Instructions
BnaActin-F	CCTCAGCACTTTCCAACAGA	Rapeseed Actin, used for qPCR
BnaActin-R	CCAGAAGGCAGAAACACTTAGA	Rapeseed Actin, used for qPCR
lic-LYKACR	AGGGAAGAGGTTCCCGGCCAGACATAAGGCTG	The subcellular localization vector of LYK was constructed, the Primer R of A05 and C05
Lic-CR1A-F	ACGCCGAGGTCATGGAGCTACGGATCCAAATTGC	Construction of LYK subcellular localization vector, the Primer F of A05
Lic-CR1C-F	ACGCCGAGGTCATGGAGCTACGGATCCGAATTG	Construction of LYK subcellular localization vector, the Primer F of C05
NS-FRK1F	CTCTTTCTTGTTCATGCTCAAGACCAATC	FRK1 Primer for qPCR
NS-FRK1R	CTTAGATTGTGAAACTGTCTTGCAAGAG	FRK1 Primer for qPCR
NS-PAD3F	GACCACAGAAGCTTCCGATCATTG	PAD3 Primer for qPCR
NS-PAD3R	CCTTCTCTCGATGAGATCACGACC	PAD3 Primer for qPCR
PR1-F	CAGCCTTCGCTCAAAGCTAC	PR1 Primer for qPCR
PR1-R	CTCCATTAATGCACGTGTTCG	PR1 Primer for qPCR
WRKY33F	GGGAAGCCATAACCATCC	BnaWRKY33 Primer for qPCR
WRKY33R	TTGTCTGCACAACAATCC	BnaWRKY33 Primer for qPCR
PCAM-CR1AF	GAGCTCGGTACCCGGGGATCCATGGAGCTACGGATCCAAATTGC	Construct Atlyk1/p35S::BnaA05.LYK-1
PCAM-CR1AR	CAGGTCGACTCTAGAGGATCCACAGGTGACATGCACAGTTTGTATAAAG	Construct Atlyk1/p35S::BnaA05.LYK-1
PCAM-CR1CF	GAGCTCGGTACCCGGGGATCCATGGAGCTACGGATCCGAATTG	Construct Atlyk1/p35S::BnaC05.LYK-1
PCAM-CR1CR	CAGGTCGACTCTAGAGGATCCTATAGAAGTCAACAGGTGACATGCACAG	Construct Atlyk1/p35S::BnaC05.LYK-1
CR1-A05-F	CTCACGACGGAGGAGTCTTT	The expression levels of BnaA05.LYK and BnaC05.LYK in transgenic lines
CR1-A05-R	CCGGAACAAAGACAATGCCA	The expression levels of BnaA05.LYK and BnaC05.LYK in transgenic lines
CR1-C05-F	AGCTACGGATCCGAATTGCTA	The expression levels of BnaA05.LYK and BnaC05.LYK in transgenic lines
CR1-C05-R	CTTGATCGAAAGGCGCGG	The expression levels of BnaA05.LYK and BnaC05.LYK in transgenic lines
PCNG-LYK1-AF	AGAAGGCCTACTAGTGGATCCATGGAGCTACGGATCCAAATTGC	Construct an overexpression vector of BnaA05.LYK and introduce into atlyk1
PCNG-LYK1-AR	CCCGCCTCCCCCGGGGGTACCACAGGTGACATGCACAGTTTGTATAAA	Construct an overexpression vector of BnaA05.LYK and introduce into atlyk1
PCNG-LYK1-CF	AGAAGGCCTACTAGTGGATCCATGGAGCTACGGATCCGAATTG	Construct an overexpression vector of BnaC05.LYK and introduce into atlyk1
PCNG-LYK1-CR	CCCGCCTCCCCCGGGGGTACCTATAGAAGTCAACAGGTGACATGCACAG	Construct an overexpression vector of BnaC05.LYK and introduce into atlyk1
